# Supplementary material for: Fatty Acids-Enriched Fractions of Hermetia illucens (Black Soldier Fly) Larvae Fat Can Combat MDR Pathogenic Fish Bacteria Aeromonas spp
Source: Int J Mol Sci. 2021 Aug 17;22(16):8829. doi: 10.3390/ijms22168829 (PMC8396364; doi:10.3390/ijms22168829)
Supplement: Supplementary file 1 [file ijms-22-08829-s001.zip]

Archive with 1 entries (1 files):
- ijms-1285161-supplementary.pdf
